# Supplementary material for: Predictors of institutional delivery service utilization among women in Northern region of Ghana
Source: PLoS One. 2025 Jun 5;20(6):e0324328. doi: 10.1371/journal.pone.0324328 (PMC12140280; doi:10.1371/journal.pone.0324328)
Supplement: S1 Data — (XLSX) [file pone.0324328.s001.xlsx]

## Sheet: Sheet1
Age	Occupation	HusbandOccupation	Maritalstatus	Healthfacility	Education	HusbandEducation	Religion	Income	Husbandattitude	Distance	Transport	TBA	Community perception2	Cost	Skilledpersonnel availability	Attitude of health workers	How HCWs relate to clients	NHIS	Whatpeoplesay about HCWs	Whysomedeliverathealthfacil	Whereyoudelivered	Whoassisted	Outcome
31-40	trader	farmer	1	yes	primary	no formal education	islam	0-100	Bad	between 5 and 10 km	1	yes	1	high	1	1	respectfull	Yes	staff not friendly	cost of services	health facility	midwife	alive
21-30	trader	farmer	1	yes	tertiary	no formal education	islam	0-100	Bad	between 5 and 10 km	1	yes	0	high	1	1	shout at women	Yes	staff not friendly	means of transport	health facility	midwife	alive
31-40	trader	farmer	1	yes	no formal education	tertiary	islam	0-100	Bad	between 5 and 10 km	1	yes	1	moderate	1	1	they are friendly	Yes	no drugs	poverty	health facility	midwife	alive
21-30	farmer	farmer	0	no	no formal education	no formal education	islam	0-100		between 5 and 10 km	1	yes	1	cheap	1	1	they are friendly	Yes	no drugs	poverty	at home	TBA	alive
21-30	trader	farmer	1	yes	no formal education	tertiary	islam	0-100	Bad	between 5 and 10 km	1	yes	1	moderate	1	1	they are friendly	Yes	staff not friendly	cost of services	health facility	midwife	alive
21-30	farmer	farmer	1	yes	primary	no formal education	islam	0-100	Bad	<5km	0	yes	1	moderate	1	1	they are friendly	Yes	expensive	means of transport	health facility	midwife	alive
31-40	trader	farmer	1	yes	no formal education	no formal education	islam	0-100	Bad	between 5 and 10 km	1	yes	1	moderate	1	1	they are friendly	Yes	staff not friendly	poverty	health facility	midwife	alive
21-30	trader	farmer	1	yes	no formal education	no formal education	islam	0-100	Bad	between 5 and 10 km	1	yes	1	cheap	1	1	they are friendly	Yes	expensive	have insurance card	health facility	midwife	alive
31-40	trader	farmer	0	no	no formal education	no formal education	islam	0-100		<5km	0	yes	0	high	0	1	shout at women	Yes	staff not friendly	cost of services	at home	TBA	alive
31-40	trader	Trader	0	yes	no formal education	no formal education	islam	0-100	Good	<5km	0	yes	1	high	1	1	they are friendly	No	staff not friendly	cost of services	health facility	midwife	alive
21-30	trader	Trader	0	yes	primary	tertiary	christian	0-100		between 5 and 10 km	1	yes	1	moderate	1	1	respectfull	No	staff not friendly	cost of services	health facility	midwife	alive
31-40	farmer	Trader	0	yes	no formal education	no formal education	islam	0-100		between 5 and 10 km	1	yes	0	high	1	1	shout at women	No	staff not friendly	cost of services	at home	TBA	alive
31-40	trader	Trader	0	yes	no formal education	no formal education	islam	0-100		between 5 and 10 km	1	yes	1	high	1	1	they are friendly	No	expensive	have insurance card	health facility	midwife	alive
21-30	trader	Trader	0	no	primary	no formal education	islam	0-100		between 5 and 10 km	1	yes	1	high	0	1	they are friendly	No	expensive	cost of services	at home	TBA	alive
31-40	trader	Trader	0	yes	secondary	no formal education	islam	0-100		between 5 and 10 km	1	yes	0	high	1	1	shout at women	No	expensive	cost of services	health facility	midwife	alive
31-40	farmer	Trader	0	yes	no formal education	no formal education	islam	0-100		<5km	0	yes	0	high	1	1	shout at women	No	staff not friendly	poverty	health facility	midwife	alive
31-40	farmer	Trader	0	yes	primary	tertiary	islam	100-500		between 5 and 10 km	1	yes	0	high	1	1	shout at women	No	staff not friendly	poverty	health facility	midwife	alive
21-30	trader	Trader	0	yes	no formal education	no formal education	islam	0-100		between 5 and 10 km	1	yes	1	high	1	1	they are friendly	No	expensive	poverty	health facility	midwife	alive
21-30	trader	Trader	0	yes	no formal education	no formal education	islam	0-100		between 5 and 10 km	1	yes	1	moderate	0	0	they are friendly	No	expensive	have insurance card	health facility	doctor	alive
21-30	trader	Trader	0	yes	no formal education	no formal education	islam	0-100		between 5 and 10 km	1	yes	1	cheap	0	0	they are friendly	No	expensive	have insurance card	health facility	doctor	alive
21-30	trader	Trader	0	yes	primary	no formal education	islam	0-100		between 5 and 10 km	1	yes	1	cheap	0	0	they are friendly	No	expensive	have insurance card	health facility	doctor	alive
31-40	trader	Trader	0	yes	primary	no formal education	islam	0-100		between 5 and 10 km	1	yes	1	moderate	0	0	they are friendly	No	staff not friendly	cost of services	health facility	doctor	alive
31-40	trader	Trader	0	yes	no formal education	no formal education	islam	0-100		between 5 and 10 km	1	yes	1	high	1	0	they are friendly	No	staff not friendly	cost of services	health facility	midwife	alive
21-30	trader	Trader	0	yes	no formal education	no formal education	islam	0-100		between 5 and 10 km	1	yes	0	high	1	0	shout at women	No	no drugs	cost of services	health facility	doctor	alive
31-40	trader	Trader	0	yes	primary	tertiary	christian	101-500		between 5 and 10 km	1	yes	0	high	1	0	shout at women	No	staff not friendly	cost of services	health facility	midwife	alive
31-40	trader	Trader	0	yes	no formal education	tertiary	christian	101-500		between 5 and 10 km	1	yes	1	moderate	1	0	they are friendly	No	staff not friendly	cost of services	health facility	doctor	died
31-40	trader	Trader	0	yes	primary	tertiary	islam	0-100		between 5 and 10 km	1	yes	1	moderate	1	0	they are friendly	No	staff not friendly	cost of services	health facility	midwife	alive
21-30	trader	Trader	0	yes	no formal education	tertiary	islam	0-100		between 5 and 10 km	1	yes	1	moderate	1	0	they are friendly	No	friendly	cost of services	health facility	doctor	alive
31-40	trader	Trader	1	no	primary	no formal education	islam	0-100	Bad	between 5 and 10 km	1	yes	0	high	0	0	shout at women	No	staff not friendly	cost of services	at home	TBA	alive
31-40	farmer	Trader	1	yes	primary	no formal education	islam	0-100	Bad	between 5 and 10 km	1	yes	0	high	0	0	shout at women	No	staff not friendly	cost of services	health facility	midwife	alive
21-30	farmer	Trader	1	yes	primary	no formal education	islam	0-100	Bad	between 5 and 10 km	1	yes	0	high	0	0	shout at women	No	staff not friendly	cost of services	health facility	midwife	alive
21-30	trader	Trader	1	yes	primary	no formal education	islam	0-100	Bad	between 5 and 10 km	1	yes	1	high	0	0	they are friendly	No	staff not friendly	cost of services	health facility	midwife	alive
31-40	trader	Trader	1	no	no formal education	no formal education	islam	0-100	Bad	between 5 and 10 km	1	yes	1	high	0	0	they are friendly	No	staff not friendly	cost of services	at home	TBA	alive
41-49	farmer	Trader	1	no	no formal education	no formal education	islam	0-100	Bad	<5km	0	yes	1	high	0	0	they are friendly	No	staff not friendly	cost of services	at home	TBA	alive
41-49	trader	Trader	1	no	no formal education	no formal education	islam	0-100	Bad	<5km	0	yes	0	high	0	0	shout at women	No	friendly	cost of services	at home	TBA	alive
41-49	farmer	Trader	1	no	no formal education	no formal education	islam	0-100	Bad	<5km	0	yes	0	high	0	0	shout at women	No	staff not friendly	cost of services	at home	TBA	alive
21-30	trader	Trader	1	yes	primary	no formal education	islam	0-100	Bad	<5km	0	yes	1	high	0	0	they are friendly	No	staff not friendly	poverty	health facility	doctor	alive
21-30	trader	Trader	1	yes	primary	no formal education	islam	0-100	Bad	<5km	0	yes	1	high	0	0	they are friendly	No	staff not friendly	cost of services	health facility	doctor	alive
31-40	trader	Trader	1	yes	primary	no formal education	islam	0-100	Bad	between 5 and 10 km	1	yes	1	high	0	0	they are friendly	No	friendly	have insurance card	health facility	midwife	alive
21-31	housewife	Trader	1	yes	no formal education	no formal education	islam	0-100	Bad	between 5 and 10 km	1	yes	0	high	0	0	shout at women	No	staff not friendly	have insurance card	health facility	midwife	alive
15-20	housewife	Trader	1	yes	no formal education	no formal education	islam	0-100	Bad	between 5 and 10 km	1	yes	1	moderate	0	0	they are friendly	No	staff not friendly	have insurance card	health facility	doctor	alive
15-20	housewife	Trader	1	no	no formal education	no formal education	islam	0-100	Bad	between 5 and 10 km	1	yes	1	moderate	0	0	they are friendly	No	staff not friendly	have insurance card	at home	TBA	alive
21-30	trader	Trader	1	yes	no formal education	tertiary	islam	1-100	Bad	between 5 and 10 km	1	yes	0	high	0	0	shout at women	No	friendly	have insurance card	health facility	midwife	alive
21-30	housewife	Trader	1	yes	no formal education	tertiary	islam	101-500	Bad	between 5 and 10 km	1	yes	1	high	0	0	they are friendly	No	staff not friendly	cost of services	health facility	midwife	alive
31-40	trader	Trader	1	yes	no formal education	no formal education	islam	0-100	Bad	between 5 and 10 km	1	yes	0	high	0	0	shout at women	No	staff not friendly	cost of services	health facility	midwife	died
31-40	housewife	Trader	1	yes	no formal education	no formal education	islam	0-100	Bad	between 5 and 10 km	1	yes	1	high	0	0	they are friendly	No	staff not friendly	cost of services	health facility	doctor	alive
31-40	trader	Trader	1	yes	no formal education	no formal education	islam	0-100	Bad	between 5 and 10 km	1	yes	1	moderate	1	0	they are friendly	No	staff not friendly	poverty	health facility	midwife	alive
21-30	housewife	Trader	1	yes	no formal education	no formal education	islam	0-100	Bad	between 5 and 10 km	1	yes	1	high	1	0	they are friendly	No	staff not friendly	cost of services	health facility	midwife	alive
21-30	trader	Trader	1	yes	no formal education	no formal education	islam	0-100	Bad	between 5 and 10 km	1	yes	0	cheap	1	0	shout at women	No	staff not friendly	cost of services	health facility	midwife	alive
21-30	housewife	Trader	1	yes	no formal education	no formal education	islam	0-100	Bad	between 5 and 10 km	1	yes	1	cheap	1	0	they are friendly	No	friendly	cost of services	health facility	midwife	alive
15-20	housewife	Trader	1	yes	no formal education	no formal education	islam	0-100	Bad	between 5 and 10 km	1	yes	1	high	1	0	they are friendly	No	staff not friendly	cost of services	health facility	midwife	alive
31-40	housewife	Trader	1	no	secondary	no formal education	islam	0-100	Bad	<5km	0	yes	1	cheap	0	0	they are friendly	No	staff not friendly	means of transport	at home	TBA	alive
41-49	housewife	Trader	0	no	no formal education	no formal education	islam	0-100	Bad	between 5 and 10 km	1	yes	1	cheap	0	0	they are friendly	No	staff not friendly	means of transport	at home	TBA	died
21-30	housewife	Trader	0	no	no formal education	no formal education	islam	0-100	Bad	between 5 and 10 km	1	yes	1	cheap	0	0	they are friendly	No	staff not friendly	means of transport	at home	TBA	alive
15-20	housewife	Trader	0	yes	secondary	no formal education	islam	0-100	Bad	between 5 and 10 km	1	yes	1	cheap	1	0	they are friendly	No	staff not friendly	means of transport	health facility	midwife	alive
15-20	housewife	Trader	0	yes	no formal education	tertiary	islam	0-100	Bad	between 5 and 10 km	1	yes	1	cheap	1	0	they are friendly	No	staff not friendly	means of transport	health facility	midwife	alive
21-30	housewife	Trader	0	yes	no formal education	no formal education	islam	0-100	Bad	between 5 and 10 km	1	yes	1	moderate	1	0	they are friendly	No	friendly	means of transport	health facility	midwife	alive
21-30	trader	Trader	0	yes	secondary	no formal education	islam	0-100	Bad	between 5 and 10 km	1	yes	1	high	1	0	they are friendly	No	staff not friendly	means of transport	health facility	midwife	alive
31-40	housewife	Trader	0	yes	no formal education	tertiary	christian	0-100	Bad	between 5 and 10 km	1	yes	1	cheap	1	0	they are friendly	No	staff not friendly	cost of services	at home	TBA	died
21-30	housewife	Trader	0	yes	no formal education	tertiary	islam	0-100	Bad	between 5 and 10 km	1	yes	1	cheap	1	0	they are friendly	No	staff not friendly	means of transport	health facility	midwife	alive
31-40	farmer	Trader	0	yes	no formal education	no formal education	islam	0-100	Bad	between 5 and 10 km	1	yes	1	cheap	1	0	they are friendly	No	staff not friendly	means of transport	health facility	midwife	alive
31-40	trader	Trader	0	yes	no formal education	tertiary	islam	0-100	Bad	between 5 and 10 km	1	yes	1	cheap	1	0	they are friendly	No	staff not friendly	means of transport	health facility	midwife	alive
31-40	trader	Trader	0	yes	no formal education	no formal education	islam	0-100	Bad	between 5 and 10 km	1	yes	1	cheap	0	0	they are friendly	No	staff not friendly	means of transport	health facility	midwife	alive
21-30	housewife	Trader	0	yes	no formal education	no formal education	islam	0-100	Bad	between 5 and 10 km	1	yes	0	cheap	1	0	not respectful	No	staff not friendly	poverty	health facility	doctor	alive
21-30	housewife	Trader	0	no	no formal education	no formal education	islam	0-100	Bad	between 5 and 10 km	1	yes	1	moderate	1	0	they are friendly	No	staff not friendly	have insurance card	at home	TBA	alive
31-40	housewife	Trader	0	no	no formal education	no formal education	christian	0-100	Bad	between 5 and 10 km	1	yes	0	moderate	1	0	shout at women	No	staff not friendly	means of transport	at home	TBA	died
21-30	housewife	Trader	0	yes	primary	no formal education	islam	0-100	Bad	between 5 and 10 km	1	yes	0	moderate	1	0	shout at women	No	staff not friendly	have insurance card	health facility	midwife	alive
40-49	housewife	Trader	0	yes	primary	no formal education	islam	0-100	Bad	between 5 and 10 km	1	yes	0	moderate	1	0	shout at women	No	staff not friendly	cost of services	health facility	midwife	alive
31-40	housewife	Trader	0	no	no formal education	no formal education	islam	0-100	Bad	between 5 and 10 km	1	yes	0	moderate	1	0	not respectful	Yes	staff not friendly	cost of services	at home	TBA	alive
41-49	housewife	Trader	0	yes	no formal education	no formal education	islam	0-100	Bad	between 5 and 10 km	1	yes	1	cheap	1	0	they are friendly	Yes	staff not friendly	have insurance card	health facility	midwife	alive
15-20	housewife	Trader	0	yes	no formal education	no formal education	islam	0-100	Bad	between 5 and 10 km	1	yes	1	cheap	1	0	they are friendly	Yes	staff not friendly	have insurance card	health facility	midwife	alive
21-30	housewife	Trader	0	yes	no formal education	no formal education	islam	0-100	Bad	between 5 and 10 km	1	yes	1	cheap	1	0	they are friendly	Yes	staff not friendly	have insurance card	health facility	midwife	alive
31-40	housewife	Trader	0	yes	no formal education	no formal education	islam	0-100	Bad	between 5 and 10 km	1	no	1	moderate	1	0	they are friendly	Yes	staff not friendly	have insurance card	health facility	midwife	alive
41-49	farmer	Trader	0	yes	no formal education	no formal education	islam	0-100	Bad	between 5 and 10 km	1	no	1	moderate	1	0	they are friendly	Yes	staff not friendly	have insurance card	health facility	doctor	alive
31-40	farmer	Trader	0	yes	no formal education	no formal education	islam	0-100	Bad	between 5 and 10 km	1	yes	1	moderate	1	0	they are friendly	Yes	staff not friendly	have insurance card	health facility	midwife	alive
21-30	farmer	Trader	0	yes	no formal education	no formal education	islam	0-100	Bad	between 5 and 10 km	1	yes	1	moderate	0	0	they are friendly	Yes	staff not friendly	poverty	health facility	midwife	alive
31-40	trader	farmer	0	yes	no formal education	no formal education	islam	0-100	Bad	between 5 and 10 km	1	yes	0	moderate	1	0	not respectful	Yes	staff not friendly	poverty	health facility	midwife	alive
31-40	trader	farmer	0	yes	no formal education	no formal education	islam	0-100	Bad	between 5 and 10 km	1	yes	0	high	1	0	not respectful	Yes	staff not friendly	poverty	health facility	doctor	alive
31-40	housewife	farmer	1	yes	no formal education	no formal education	islam	0-100	Bad	between 5 and 10 km	1	yes	1	high	1	0	they are friendly	Yes	staff not friendly	poverty	health facility	midwife	alive
21-30	trader	farmer	1	yes	no formal education	no formal education	islam	0-100	Bad	between 5 and 10 km	1	yes	1	high	1	0	they are friendly	Yes	staff not friendly	poverty	health facility	midwife	alive
31-40	trader	farmer	1	yes	no formal education	no formal education	islam	0-100	Bad	between 5 and 10 km	1	yes	1	moderate	1	0	they are friendly	Yes	friendly	poverty	health facility	midwife	alive
41-49	trader	farmer	1	yes	no formal education	no formal education	islam	0-100	Bad	between 5 and 10 km	1	no	1	moderate	1	0	they are friendly	Yes	friendly	poverty	health facility	midwife	alive
31-40	farmer	farmer	1	yes	no formal education	no formal education	islam	0-100	Bad	between 5 and 10 km	1	no	1	moderate	1	0	they are friendly	Yes	friendly	have insurance card	health facility	midwife	alive
31-40	trader	farmer	1	yes	no formal education	no formal education	islam	101-500	Bad	between 5 and 10 km	1	yes	1	moderate	1	0	they are friendly	Yes	friendly	cost of services	health facility	midwife	alive
21-30	state employed	farmer	1	yes	tertiary	tertiary	christian	101-500	Bad	between 5 and 10 km	1	yes	1	moderate	1	0	they're respecful	Yes	friendly	cost of services	health facility	midwife	alive
21-30	trader	farmer	1	yes	no formal education	no formal education	islam	0-100	Bad	between 5 and 10 km	1	yes	1	cheap	0	0	they are friendly	Yes	friendly	cost of services	health facility	midwife	alive
31-40	housewife	farmer	1	yes	no formal education	no formal education	islam	0-100	Good	between 5 and 10 km	1	yes	1	moderate	1	0	they are friendly	Yes	friendly	cost of services	health facility	midwife	alive
21-30	state employed	farmer	1	yes	no formal education	no formal education	islam	0-100	Good	between 5 and 10 km	1	yes	1	moderate	1	0	they're respecful	Yes	friendly	means of transport	health facility	midwife	alive
31-40	housewife	State employed	0	no	no formal education	no formal education	islam	0-100	Good	between 5 and 10 km	1	yes	1	high	1	0	they are friendly	Yes	friendly	cost of services	at home	TBA	stillbirth
41-49	trader	State employed	1	yes	primary	no formal education	islam	101-500	Good	between 5 and 10 km	1	yes	1	moderate	1	0	they're respecful	Yes	friendly	means of transport	health facility	doctor	alive
31-40	housewife	State employed	1	no	no formal education	no formal education	islam	0-100	Good	between 5 and 10 km	1	yes	1	high	1	0	they are friendly	Yes	friendly	means of transport	at home	TBA	alive
41-49	trader	State employed	1	no	no formal education	no formal education	islam	101-500	Good	between 5 and 10 km	1	yes	1	moderate	1	0	they are friendly	Yes	friendly	means of transport	at home	TBA	alive
31-40	housewife	State employed	1	yes	primary	no formal education	islam	0-100	Good	<5km	0	yes	1	moderate	0	0	they are friendly	Yes	friendly	have insurance card	health facility	midwife	alive
31-40	trader	State employed	1	yes	primary	no formal education	islam	1-100	Good	between 5 and 10 km	1	yes	1	cheap	1	0	they're respecful	Yes	friendly	have insurance card	health facility	midwife	alive
41-49	housewife	State employed	1	yes	no formal education	tertiary	islam	0-100	Good	<5km	0	yes	1	moderate	1	0	they are friendly	Yes	friendly	means of transport	health facility	doctor	alive
41-49	trader	State employed	1	yes	no formal education	no formal education	islam	0-100	Good	between 5 and 10 km	1	yes	1	moderate	1	0	they are friendly	Yes	friendly	cost of services	health facility	midwife	alive
31-40	housewife	State employed	1	yes	primary	no formal education	islam	0-100	Bad	above 10km	2	yes	1	moderate	1	0	they are friendly	Yes	friendly	cost of services	health facility	midwife	alive
31-40	housewife	State employed	1	yes	no formal education	no formal education	islam	10-100	Bad	between 5 and 10 km	1	yes	1	cheap	1	0	they are friendly	Yes	friendly	cost of services	health facility	midwife	alive
41-49	housewife	State employed	1	yes	no formal education	no formal education	islam	0-100	Bad	above 10km	2	yes	1	moderate	1	0	they are friendly	Yes	friendly	poverty	health facility	midwife	alive
15-20	housewife	State employed	1	no	no formal education	no formal education	islam	10-100	Bad	above 10km	2	yes	0	high	0	0	N/A	Yes	friendly	poverty	at home	TBA	stillbirth
21-30	state employed	State employed	1	yes	tertiary	tertiary	islam	0-100	Bad	above 10km	2	no	1	high	1	0	they are friendly	Yes	friendly	have insurance card	health facility	midwife	alive
15-20	housewife	State employed	1	yes	no formal education	no formal education	islam	0-100	Bad	between 5 and 10 km	1	yes	1	high	1	0	they're respecful	Yes	friendly	means of transport	health facility	midwife	alive
15-20	trader	State employed	1	yes	no formal education	no formal education	islam	101-500	Bad	between 5 and 10 km	1	yes	1	moderate	1	0	they are friendly	Yes	friendly	poverty	health facility	midwife	alive
21-30	state employed	State employed	1	yes	tertiary	tertiary	christian	0-100	Bad	between 5 and 10 km	1	no	1	cheap	1	0	they are friendly	Yes	staff not friendly	poverty	health facility	midwife	alive
15-20	trader	State employed	1	yes	primary	no formal education	islam	0-100	Bad	<5km	0	yes	1	high	1	0	they're respecful	Yes	friendly	poverty	health facility	midwife	alive
15-20	trader	State employed	1	yes	no formal education	no formal education	islam	101-500	Bad	<5km	0	yes	1	moderate	1	0	they are friendly	Yes	friendly	means of transport	health facility	midwife	alive
15-20	trader	State employed	1	yes	no formal education	no formal education	islam	0-100	Bad	<5km	0	yes	1	moderate	1	0	they're respecful	Yes	staff not friendly	means of transport	health facility	midwofe	alive
21-30	housewife	State employed	1	yes	primary	no formal education	islam	0-100	Bad	<5km	0	yes	1	cheap	0	1	they are friendly	Yes	friendly	cost of services	health facility	midwife	alive
15-20	trader	State employed	1	yes	no formal education	primary	islam	0-100	Good	<5km	0	yes	1	high	1	1	they are friendly	Yes	friendly	cost of services	health facility	midwife	alive
21-30	trader	State employed	1	yes	primary	secondary	islam	0-100	Bad	<5km	0	yes	1	cheap	1	1	they're respecful	Yes	friendly	means of transport	health facility	nurse	alive
31-40	housewife	State employed	1	yes	no formal education	primary	islam	0-100	Bad	<5km	0	yes	1	high	1	1	they are friendly	Yes	friendly	means of transport	health facility	midwife	stillbirth
21-30	state employed	State employed	1	yes	primary	no formal education	islam	101-500	Good	<5km	0	yes	1	moderate	1	1	they're respecful	Yes	friendly	means of transport	health facility	midwife	alive
21-30	state employed	State employed	1	no	no formal education	no formal education	islam	0-100	Good	<5km	0	yes	1	moderate	1	1	they are friendly	Yes	friendly	means of transport	at home	TBA	alive
31-40	trader	State employed	1	no	no formal education	primary	christian	101-500	Good	<5km	0	yes	1	moderate	1	1	they are friendly	Yes	friendly	means of transport	at home	TBA	alive
21-30	trader	State employed	1	yes	no formal education	tertiary	islam	101-500	Bad	<5km	0	yes	1	cheap	1	1	they're respecful	Yes	staff not friendly	means of transport	health facility	midwife	alive
41-49	housewife	State employed	1	yes	primary	no formal education	islam	0-100	Bad	between 5 and 10 km	1	yes	1	high	0	1	they are friendly	Yes	friendly	have insurance card	health facility	midwife	alive
41-49	housewife	State employed	1	yes	primary	primary	islam	101-500	Bad	between 5 and 10 km	1	yes	1	high	1	1	they are friendly	Yes	friendly	have insurance card	health facility	nurse	alive
41-49	state employed	State employed	1	yes	tertiary	tertiary	islam	0-100	Bad	between 5 and 10 km	1	yes	1	high	1	1	they're respecful	Yes	friendly	have insurance card	health facility	doctor	alive
41-49	housewife	State employed	0	no	no formal education	no formal education	islam	0-100	Good	between 5 and 10 km	1	yes	0	high	0	0	N/A	Yes	friendly	have insurance card	at home	doctor	died
21-30	housewife	State employed	0	no	no formal education	no formal education	islam	0-100	Good	between 5 and 10 km	1	yes	0	cheap	0	0	N/A	Yes	friendly	cost of services	at home	doctor	alive
21-30	trader	State employed	1	yes	primary	nono formal education	christian	0-100	Good	between 5 and 10 km	1	yes	1	moderate	1	1	they are friendly	Yes	friendly	means of transport	health facility	midwife	died
21-30	trader	State employed	1	yes	primary	primary	islam	101-500	Good	<5km	0	yes	1	cheap	1	1	they're respecful	Yes	friendly	have insurance card	health facility	midwife	stillbirth
41-49	housewife	State employed	1	yes	primary	primary	islam	0-100	Good	<5km	0	yes	1	moderate	1	1	they're respecful	Yes	friendly	have insurance card	health facility	midwife	alive
31-40	trader	State employed	1	yes	primary	secondary	islam	101-500	Good	<5km	0	yes	1	cheap	1	1	they're respecful	Yes	friendly	means of transport	health facility	midwife	alive
21-30	trader	State employed	0	yes	no formal education	no formal education	christian	0-100	Good	above 10km	2	yes	0	high	0	0	Poor attitude	Yes	staff not friendly	means of transport	at home	midwife	alive
41-49	housewife	State employed	1	yes	primary	primary	islam	101-500	Good	between 5 and 10 km	1	yes	1	cheap	1	1	they are friendly	Yes	friendly	cost of services	health facility	midwife	alive
31-40	trader	State employed	1	yes	no formal education	no formal education	islam	1-100	Good	<5km	0	yes	1	moderate	1	1	they're respecful	Yes	friendly	cost of services	health facility	midwife	alive
31-40	housewife	State employed	1	yes	primary	no formal education	islam	101-500	Bad	<5km	0	yes	1	high	1	1	they are friendly	Yes	friendly	cost of services	health facility	nurse	alive
31-40	housewife	State employed	1	yes	no formal education	no formal education	islam	0-100	Good	above 10km	2	yes	1	cheap	1	1	they're respecful	Yes	friendly	cost of services	health facility	midwife	alive
21-30	trader	State employed	1	yes	primary	primary	islam	101-500	Good	between 5 and 10 km	1	yes	1	cheap	1	1	they are friendly	Yes	friendly	cost of services	health facility	midwife	alive
21-30	trader	State employed	1	yes	no formal education	secondary	islam	0-100	Good	<5km	0	yes	1	cheap	0	1	they are friendly	Yes	staff not friendly	cost of services	health facility	nurse	alive
31-40	trader	State employed	1	no	primary	primary	islam	101-500	Good	<5km	0	yes	1	cheap	1	1	they are friendly	Yes	friendly	means of transport	at home	TBA	alive
21-30	trader	State employed	1	no	no formal education	no formal education	christian	0-100	Good	<5km	0	yes	1	cheap	1	1	they're respecful	Yes	friendly	means of transport	at home	nurse	alive
31-40	trader	farmer	1	yes	secondary	primary	christian	101-500	Good	between 5 and 10 km	1	yes	1	cheap	1	1	they're respecful	Yes	friendly	means of transport	health facility	midwife	alive
31-40	trader	farmer	1	yes	secondary	no formal education	christian	101-500	Bad	above 10km	2	yes	1	cheap	1	1	they are friendly	Yes	friendly	means of transport	health facility	midwife	alive
21-30	housewife	farmer	1	yes	secondary	no formal education	christian	101-500	Bad	between 5 and 10 km	1	yes	1	cheap	1	1	they're respecful	Yes	friendly	means of transport	health facility	midwife	alive
41-49	housewife	farmer	1	yes	no formal education	primary	christian	101-500	Bad	<5km	0	yes	1	cheap	1	1	they are friendly	Yes	friendly	means of transport	health facility	midwife	alive
21-30	housewife	farmer	1	yes	primary	primary	islam	0-100	Bad	<5km	0	yes	1	cheap	1	1	they're respecful	Yes	staff not friendly	poverty	health facility	midwife	alive
31-40	state employed	farmer	1	no	no formal education	no formal education	islam	101-500	Good	<5km	0	yes	1	cheap	1	1	they are friendly	Yes	friendly	poverty	at home	TBA	alive
21-30	trader	farmer	1	no	no formal education	no formal education	islam	101-500	Good	<5km	0	yes	1	cheap	1	1	they're respecful	Yes	friendly	poverty	at home	TBA	alive
41-49	housewife	farmer	1	no	secondary	no formal education	islam	0-100	Bad	between 5 and 10 km	1	yes	1	cheap	1	1	they are friendly	Yes	friendly	means of transport	at home	TBA	alive
21-30	state employed	farmer	1	yes	tertiary	primary	islam	101-500	Good	between 5 and 10 km	1	yes	1	moderate	1	1	they're respecful	Yes	friendly	means of transport	health facility	midwife	alive
41-49	housewife	farmer	1	yes	secondary	tertiary	islam	0-100	Good	between 5 and 10 km	1	yes	1	high	1	1	they're respecful	Yes	friendly	cost of services	health facility	midwife	stillbirth
21-30	trader	farmer	1	yes	secondary	primary	islam	101-500	Good	between 5 and 10 km	1	yes	1	moderate	0	1	they are friendly	Yes	not expensive	means of transport	health facility	midwife	alive
41-49	trader	farmer	1	yes	primary	no formal education	islam	0-100	Good	between 5 and 10 km	1	yes	1	high	0	1	they're respecful	Yes	not drugs	means of transport	health facility	midwife	alive
31-40	housewife	farmer	1	yes	secondary	no formal education	islam	101-500	Good	between 5 and 10 km	1	yes	1	cheap	0	1	they are friendly	Yes	not expensive	means of transport	health facility	midwife	alive
21-30	trader	farmer	1	yes	tertiary	primary	islam	0-100	Good	between 5 and 10 km	1	yes	1	high	0	1	they are friendly	Yes	expensive	cost of services	health facility	midwife	alive
21-30	trader	farmer	1	yes	primary	secondary	islam	101-500	Good	between 5 and 10 km	1	yes	1	cheap	0	1	they're respecful	Yes	not expensive	means of transport	health facility	midwife	alive
21-30	housewife	farmer	1	yes	primary	secondary	islam	0-100	Good	between 5 and 10 km	1	yes	1	cheap	0	1	they're respecful	Yes	not expensive	means of transport	health facility	midwife	alive
21-30	housewife	farmer	1	yes	no formal education	tertiary	islam	101-500	Good	between 5 and 10 km	1	yes	1	cheap	0	1	they are friendly	Yes	not expensive	means of transport	health facility	midwife	stillbirth
41-49	trader	farmer	1	yes	no formal education	primary	islam	0-100	Good	between 5 and 10 km	1	yes	1	cheap	0	1	they're respecful	Yes	not expensive	means of transport	health facility	midwife	alive
31-40	housewife	farmer	1	yes	secondary	secondary	islam	101-500	Good	between 5 and 10 km	1	yes	1	cheap	0	1	respectfull	Yes	no drugs	cost of services	health facility	midwife	alive
41-49	state employed	farmer	1	yes	tertiary	secondary	islam	0-100	Good	between 5 and 10 km	1	yes	1	moderate	0	1	respectfull	Yes	no drugs	poverty	health facility	nurse	alive
31-40	state employed	farmer	1	yes	tertiary	tertiary	islam	0-100	Good	between 5 and 10 km	1	yes	1	cheap	0	1	respectfull	Yes	no drugs	poverty	health facility	nurse	alive
41-49	state employed	farmer	1	yes	tertiary	primary	christian	0-100	Good	between 5 and 10 km	1	yes	1	moderate	1	1	respectfull	Yes	not expensive	cost of services	health facility	doctor	alive
21-30	state employed	farmer	1	yes	tertiary	tertiary	christian	0-100	Good	between 5 and 10 km	1	yes	1	moderate	1	1	respectfull	Yes	not expensive	have insurance card	health facility	nurse	alive
41-49	state employed	farmer	1	yes	tertiary	tertiary	islam	0-100	Good	between 5 and 10 km	1	yes	1	moderate	1	1	they're respecful	Yes	not expensive	have insurance card	health facility	midwife	alive
21-30	trader	farmer	1	yes	primary	secondary	islam	0-100	Good	between 5 and 10 km	1	yes	1	moderate	1	1	they are friendly	Yes	no drugs	have insurance card	health facility	midwife	alive
41-49	housewife	farmer	1	yes	primary	no formal education	islam	0-100	Bad	between 5 and 10 km	1	yes	1	moderate	1	1	they are friendly	Yes	no drugs	cost of services	health facility	nurse	alive
31-40	housewife	farmer	1	yes	primary	primary	islam	0-100	Bad	<5km	0	yes	1	moderate	1	1	they are friendly	Yes	no drugs	cost of services	health facility	nurse	died
41-49	housewife	farmer	1	yes	primary	no formal education	islam	0-100	Bad	between 5 and 10 km	1	yes	1	moderate	1	1	respectful	Yes	no drugs	poverty	health facility	nurse	alive
31-40	housewife	farmer	1	yes	primary	no formal education	islam	0-100	Bad	between 5 and 10 km	1	yes	1	moderate	1	1	respectful	Yes	no drugs	poverty	health facility	nurse	alive
41-49	trader	farmer	1	yes	primary	no formal education	islam	0-100	Bad	between 5 and 10 km	1	yes	1	moderate	1	1	respectful	Yes	not expensive	poverty	health facility	nurse	alive
21-30	trader	farmer	1	yes	secondary	no formal education	islam	0-100	Bad	between 5 and 10 km	1	yes	1	moderate	1	1	respectful	Yes	not expensive	means of transport	health facility	nurse	alive
41-49	trader	farmer	1	yes	no formal education	no formal education	islam	0-100	Bad	between 5 and 10 km	1	yes	1	moderate	1	1	respectful	Yes	not expensive	means of transport	health facility	doctor	alive
41-49	trader	farmer	1	yes	no formal education	tertiary	islam	101-500	Bad	between 5 and 10 km	1	yes	1	moderate	1	1	respectful	Yes	expensieve	poverty	health facility	midwife	alive
41-49	housewife	farmer	1	yes	secondary	no formal education	islam	0-100	Bad	between 5 and 10 km	1	yes	1	moderate	1	1	friendly	Yes	expensive	poverty	health facility	nurse	alive
21-30	trader	farmer	1	yes	primary	no formal education	islam	0-100	Bad	between 5 and 10 km	1	yes	1	moderate	1	1	they're respecful	Yes	expensive	poverty	health facility	nurse	alive
31-40	trader	farmer	1	yes	no formal education	no formal education	christian	0-100	Bad	between 5 and 10 km	1	yes	1	cheap	1	1	they're respecful	Yes	expensive	poverty	health facility	nurse	alive
31-40	trader	farmer	1	yes	no formal education	primary	christian	0-100	Bad	between 5 and 10 km	1	yes	1	cheap	1	1	they are friendly	Yes	expensive	poverty	health facility	nurse	stillbirth
41-49	trader	farmer	1	yes	no formal education	primary	christian	0-100	Bad	between 5 and 10 km	1	yes	1	cheap	1	1	they're respecful	Yes	not expensive	poverty	health facility	midwife	alive
21-30	trader	farmer	0	no	no formal education	no formal education	islam	101-500	Bad	between 5 and 10 km	1	yes	1	moderate	1	1	they are friendly	Yes	not expensive	poverty	at home	TBA	died
41-49	housewife	farmer	0	no	no formal education	no formal education	islam	501 0r more	Bad	between 5 and 10 km	1	yes	1	cheap	1	1	they're respecful	Yes	not expensive	poverty	at home	TBA	alive
21-30	housewife	farmer	1	yes	no formal education	no formal education	islam	0-100	Good	between 5 and 10 km	1	yes	1	moderate	1	1	they're respecful	Yes	not expensive	poverty	health facility	midwife	alive
41-49	housewife	farmer	1	yes	no formal education	no formal education	islam	0-100	Bad	between 5 and 10 km	1	yes	1	cheap	1	1	they're respecful	Yes	not expensive	means of transport	health facility	midwife	alive
41-49	state employed	farmer	1	yes	no formal education	no formal education	islam	0-100	Bad	between 5 and 10 km	1	yes	1	cheap	1	1	they're respecful	Yes	expensive	poverty	health facility	midwife	alive
31-40	trader	farmer	1	yes	no formal education	secondary	christian	101-500	Bad	between 5 and 10 km	1	yes	1	cheap	1	1	they are friendly	Yes	not expensive	means of transport	health facility	midwife	alive
21-30	housewife	farmer	1	yes	no formal education	tertiary	islam	101-500	Bad	between 5 and 10 km	1	yes	1	moderate	1	1	they are friendly	Yes	not expensive	means of transport	health facility	midwife	alive
41-49	housewife	farmer	1	yes	no formal education	no formal education	islam	0-100	Good	between 5 and 10 km	1	yes	1	cheap	1	1	they're respecful	Yes	not expensive	poverty	health facility	midwife	alive
21-30	trader	farmer	1	yes	no formal education	primary	christian	101-500	Bad	between 5 and 10 km	1	yes	1	moderate	1	1	they are friendly	Yes	expeensive	cost of services	health facility	midwife	alive
41-49	trader	farmer	1	yes	primary	no formal education	christian	0-100	Bad	between 5 and 10 km	1	yes	1	moderate	1	1	they're respecful	Yes	no drugs	have insurance card	health facility	midwife	alive
41-49	housewife	farmer	1	yes	secondary	no formal education	islam	101-500	Bad	between 5 and 10 km	1	yes	1	cheap	1	1	they are friendly	Yes	no drugs	cost of services	health facility	midwife	alive
21-30	housewife	farmer	0	no	primary	no formal education	islam	0-100	Bad	between 5 and 10 km	1	yes	0	cheap	0	0	N/A	Yes	no drugs	cost of services	at home	TBA	alive
31-40	housewife	farmer	0	no	primary	no formal education	islam	101-500	Bad	<5km	0	yes	1	cheap	1	1	they're respecful	Yes	no drugs	have insurance card	at home	TBA	alive
31-40	housewife	farmer	0	no	primary	no formal education	islam	101-500	Good	<5km	0	yes	1	cheap	1	1	they're respecful	Yes	expensive	cost of services	at home	TBA	died
41-49	housewife	farmer	1	yes	primary	primary	islam	0-100	Good	<5km	0	yes	1	cheap	1	1	they're respecful	Yes	expensive	cost of services	health facility	midwife	alive
31-40	housewife	farmer	1	yes	primary	primary	islam	0-100	Good	<5km	0	yes	1	cheap	1	1	they're respecful	Yes	expensive	cost of services	health facility	midwife	alive
41-49	housewife	farmer	1	yes	secondary	no formal education	islam	101-500	Good	<5km	0	yes	1	moderate	1	1	they're respecful	Yes	expensive	cost of services	health facility	midwife	alive
31-40	trader	farmer	1	yes	secondary	tertiary	islam	101-500	Good	between 5 and 10 km	1	yes	1	moderate	1	1	they are friendly	Yes	not expensive	poverty	health facility	midwife	alive
41-49	trader	farmer	1	yes	no formal education	tertiary	islam	101-500	Good	between 5 and 10 km	1	yes	1	moderate	1	1	they are friendly	Yes	not expensive	poverty	health facility	midwife	alive
21-30	trader	farmer	1	yes	no formal education	no formal education	islam	0-100	Good	between 5 and 10 km	1	yes	1	cheap	1	1	they're respecful	Yes	not expensive	have insurance card	health facility	midwife	alive
21-30	trader	farmer	1	yes	no formal education	no formal education	islam	0-100	Good	<5km	0	yes	1	cheap	1	1	they are friendly	Yes	not expensive	have insurance card	health facility	midwife	died
41-49	housewife	farmer	1	yes	no formal education	no formal education	islam	101-500	Good	<5km	0	yes	1	cheap	1	1	they're respecful	Yes	not expensive	have insurance card	health facility	midwife	alive
21-30	housewife	farmer	0	no	no formal education	primary	islam	101-500	Bad	<5km	0	yes	0	cheap	0	0	shout at women	Yes	not expensive	have insurance card	at home	TBA	alive
41-49	trader	farmer	0	no	primary	no formal education	islam	0-100	Bad	<5km	0	yes	0	cheap	0	0	Poor attitude	Yes	not expensive	have insurance card	at home	TBA	alive
31-40	housewife	farmer	1	yes	no formal education	no formal education	islam	0-100	Good	<5km	0	yes	1	cheap	1	1	they are friendly	Yes	not expensive	poverty	health facility	midwife	alive
31-40	trader	farmer	1	yes	no formal education	no formal education	islam	0-100	Good	<5km	0	yes	1	cheap	1	1	they are friendly	Yes	not expensive	poverty	health facility	midwife	alive
31-40	housewife	farmer	1	yes	primary	no formal education	islam	0-100	Good	<5km	0	yes	1	cheap	1	1	they are friendly	Yes	not expensive	poverty	health facility	midwife	alive
31-40	housewife	farmer	1	yes	no formal education	no formal education	islam	0-100	Good	<5km	0	yes	1	cheap	1	1	they are friendly	Yes	not expensive	poverty	health facility	midwife	died
21-30	trader	farmer	1	yes	no formal education	secondary	islam	101-500	Good	<5km	0	yes	1	moderate	1	1	they are friendly	Yes	not expensive	have insurance card	health facility	midwife	alive
31-40	trader	farmer	1	yes	no formal education	primary	islam	0-100	Good	between 5 and 10 km	1	yes	1	moderate	1	1	they are friendly	Yes	not expensive	have insurance card	health facility	midwife	alive
21-30	trader	farmer	0	yes	no formal education	primary	christian	0-100	Good	<5km	0	yes	1	moderate	1	1	they're respecful	Yes	not expensive	poverty	at home	midwife	alive
21-30	trader	farmer	1	yes	secondary	tertiary	islam	0-100	Good	<5km	0	yes	1	moderate	1	1	they are friendly	Yes	not expensive	poverty	health facility	midwife	alive
21-30	housewife	farmer	0	no	primary	primary	islam	0-100	Good	between 5 and 10 km	1	yes	1	moderate	1	1	they're respecful	Yes	not expensive	cost of services	at home	TBA	alive
31-40	housewife	farmer	0	no	primary	no formal education	christian	0-100	Good	between 5 and 10 km	1	yes	1	moderate	1	1	they are friendly	Yes	no midwife	means of transport	at home	TBA	alive
15-20	housewife	farmer	1	yes	primary	no formal education	islam	0-100	Good	between 5 and 10 km	1	yes	1	moderate	1	1	they are friendly	Yes	not expensive	means of transport	health facility	doctor	stillbirth
21-30	state employed	farmer	1	yes	tertiary	tertiary	islam	0-100	Good	between 5 and 10 km	1	yes	1	moderate	1	1	they're respecful	Yes	no drugs	poverty	health facility	nurse	stillbirth
15-20	housewife	farmer	1	yes	no formal education	no formal education	islam	0-100	Good	between 5 and 10 km	1	yes	1	moderate	1	1	they're respecful	Yes	not expensive	means of transport	health facility	midwife	alive
31-40	trader	farmer	1	yes	primary	secondary	islam	101-500	Good	between 5 and 10 km	1	yes	1	moderate	0	1	they're respecful	Yes	no drugs	means of transport	health facility	midwife	alive
21-30	housewife	farmer	1	yes	no formal education	primary	islam	0-100	Bad	between 5 and 10 km	1	yes	1	moderate	0	1	they are friendly	Yes	not expensive	means of transport	at home	TBA	alive
41-49	state employed	farmer	1	yes	tertiary	tertiary	christian	501 or more	Good	between 5 and 10 km	1	no	1	moderate	0	1	they're respecful	Yes	no drugs	cost of services	health facility	nurse	alive
21-30	state employed	farmer	0	no	tertiary	primary	traditionalist	101-500		between 5 and 10 km	1	yes	1	moderate	0	1	they're respecful	Yes	not expensive	cost of services	at home	TBA	alive
21-30	trader	farmer	0	no	primary	no formal education	islam	0-100		between 5 and 10 km	1	yes	1	moderate	0	1	they are friendly	Yes	not expensive	means of transport	at home	TBA	alive
31-40	trader	farmer	0	no	no formal education	no formal education	islam	0-100		between 5 and 10 km	1	yes	1	moderate	0	1	they're respecful	Yes	not expensive	cost of services	at home	TBA	alive
21-30	housewife	farmer	0	no	no formal education	no formal education	christian	0-100		between 5 and 10 km	1	yes	1	moderate	0	1	they're respecful	Yes	not expensive	poverty	at home	TBA	alive
21-30	housewife	farmer	0	no	no formal education	secondary	islam	0-100		between 5 and 10 km	1	yes	1	moderate	0	1	they are friendly	Yes	not expensive	means of transport	at home	TBA	alive
15-20	housewife	farmer	1	yes	no formal education	primary	christian	101-500	Good	between 5 and 10 km	1	yes		moderate	1		yes	Yes	yes	yes	health facility	nurse	alive
31-40	housewife	farmer	1	yes	secondary	primary	traditionalist	0-100	Good	between 5 and 10 km	1	yes	1	cheap	1	1	they're respecful	Yes	not expensive	cost of services	health facility	nurse	stillbirth
41-49	housewife	farmer	1	yes	no formal education	primary	traditionalist	101-500	Good	between 5 and 10 km	1	yes	1	cheap	1	1	they are friendly	Yes	not expensive	means of transport	health facility	midwife	stillbirth
31-40	trader	farmer	1	yes	primary	secondary	traditionalist	0-100	Good	between 5 and 10 km	1	yes	1	moderate	1	1	they are friendly	Yes	not expensive	means of transport	health facility	midwife	alive
15-20	housewife	farmer	1	yes	primary	no formal education	traditionalist	0-100	Good	between 5 and 10 km	1	yes	1	moderate	1	1	they're respecful	Yes	not expensive	cost of services	health facility	midwife	alive
41-49	housewife	farmer	1	yes	no formal education	primary	islam	101-500	Good	between 5 and 10 km	1	yes	1	moderate	1	1	they are friendly	Yes	not expensive	poverty	health facility	midwife	alive
31-40	housewife	farmer	1	no	secondary	primary	islam	0-100		between 5 and 10 km	1	yes	1	moderate	0	1	they're respecful	Yes	not expensive	poverty	at home	TBA	alive
21-30	trader	farmer	1	no	no formal education	no formal education	islam	0-100		between 5 and 10 km	1	yes	1	cheap	0	1	they're respecful	Yes	not expensive	poverty	at home	TBA	alive
15-20	trader	farmer	1	yes	primary	primary	islam	500 or more	Good	between 5 and 10 km	1	yes	1	cheap	0	1	they are friendly	Yes	not expensive	poverty	health facility	midwife	alive
21-30	trader	farmer	1	yes	primary	secondary	islam	0-100	Good	between 5 and 10 km	1	yes	1	moderate	0	1	they're respecful	Yes	not expensive	means of transport	health facility	midwife	alive
41-49	housewife	farmer	1	no	no formal education	secondary	islam	101-500	Bad	between 5 and 10 km	1	yes	0	moderate	0	0	Poor attitude	Yes	not expensive	cost of services	at home	TBA	alive
21-30	housewife	farmer	1	yes	primary	primary	islam	0-100	Good	between 5 and 10 km	1	yes	0	cheap	0	0	Poor attitude	Yes	no drugs	cost of services	health facility	midwife	alive
15-20	state employed	farmer	1	yes	no formal education	primary	christian	500 or more	Good	between 5 and 10 km	1	yes	1	moderate	0	1	they are friendly	Yes	not expensive	means of transport	health facility	midwife	alive
21-30	trader	farmer	1	no	secondary	no formal education	traditionalist	0-100	Bad	between 5 and 10 km	1	yes	0	don’t know	0	0	N/A	Yes	no midwife	means of transport	at home	TBA	alive
15-20	trader	farmer	1	yes	primary	no formal education	islam	101-500	Good	between 5 and 10 km	1	yes	1	moderate	0	1	they are friendly	Yes	not expensive	poverty	health facility	nurse	alive
31-40	trader	farmer	1	yes	secondary	no formal education	islam	0-100	Good	between 5 and 10 km	1	yes	1	cheap	0	1	they are friendly	Yes	no midwife	cost of services	health facility	nurse	stillbirth
21-30	housewife	farmer	1	yes	no formal education	no formal education	islam	0-100	Good	above 10km	2	yes	1	cheap	0	1	they're respecful	Yes	no midwife	cost of services	health facility	nurse	died
41-49	housewife	farmer	1	yes	primary	primary	christian	101-500	Good	above 10km	2	yes	1	expensive	1	1	they're respecful	Yes	no midwife	means of transport	health facility	nurse	died
21-30	housewife	farmer	1	yes	secondary	primary	christian	0-100	Good	above 10km	2	yes	1	moderate	1	1	they're respecful	Yes	no midwife	poverty	health facility	midwife	alive
15-20	housewife	farmer	1	yes	no formal education	primary	islam	501 or more	Good	between 5 and 10 km	1	yes	1	cheap	1	1	they're respecful	Yes	no midwife	poverty	health facility	midwife	alive
41-49	housewife	farmer	1	yes	no formal education	no formal education	islam	500 or more	Good	between 5 and 10 km	1	yes	1	cheap	1	1	they're respecful	Yes	no drugs	cost of services	health facility	midwife	alive
21-30	trader	farmer	1	yes	no formal education	no formal education	islam	101-500	Good	between 5 and 10 km	1	yes	1	moderate	1	1	they are friendly	Yes	no drugs	cost of services	health facility	nurse	alive
31-40	trader	farmer	1	yes	no formal education	no formal education	islam	0-100	Good	between 5 and 10 km	1	yes	1	cheap	1	1	they are friendly	Yes	not expensive	cost of services	health facility	midwife	alive
41-49	housewife	farmer	1	yes	no formal education	no formal education	islam	101-500	Good	between 5 and 10 km	1	yes	1	moderate	1	1	they're respecful	Yes	no drugs	means of transport	health facility	nurse	alive
21-30	trader	farmer	1	no	primary	no formal education	islam	0-100	Bad	between 5 and 10 km	1	yes	0	cheap	1	0	shout at women	Yes	no drugs	cost of services	at home	TBA	alive
21-30	housewife	farmer	1	yes	secondary	no formal education	islam	0-100	Good	between 5 and 10 km	1	yes	0	cheap	1	0	shout at women	Yes	no drugs	cost of services	health facility	midwife	alive
31-40	housewife	farmer	1	yes	primary	primary	islam	0-100	Good	between 5 and 10 km	1	yes	0	cheap	1	0	not respectful	Yes	not expensive	means of transport	health facility	midwife	alive
41-49	trader	farmer	1	no	primary	no formal education	islam	501 or more	Bad	between 5 and 10 km	1	yes	1	cheap	1	1	they are friendly	Yes	not expensive	cost of services	at home	TBA	alive
21-30	housewife	farmer	1	no	primary	no formal education	islam	0-100		between 5 and 10 km	1	yes	1	cheap	1	1	they are friendly	Yes	not expensive	cost of services	at home	TBA	alive
41-49	housewife	farmer	1	no	primary	no formal education	islam	501 or more		between 5 and 10 km	1	yes	1	cheap	1	1	they are friendly	Yes	not expensive	cost of services	at home	TBA	alive
21-30	housewife	farmer	1	no	primary	no formal education	islam	0-100		between 5 and 10 km	1	yes	0	cheap	0	0	shout at women	Yes	not expensive	means of transport	at home	nurse	alive
41-49	trader	farmer	1	yes	primary	no formal education	islam	101-500		between 5 and 10 km	1	yes	0	cheap	0	0	Poor attitude	Yes	staff not friendly	cost of services	health facility	midwife	alive
21-30	trader	farmer	1	no	primary	no formal education	islam	0-100		between 5 and 10 km	1	yes	0	cheap	0	0	shout at women	Yes	staff not friendly	means of transport	at home	TBA	alive
21-30	trader	farmer	1	yes	no formal education	secondary	islam	101-500		between 5 and 10 km	1	yes	1	cheap	1	1	they are friendly	Yes	staff not friendly	means of transport	health facility	midwife	alive
41-49	housewife	farmer	1	yes	no formal education	primary	islam	101-500		between 5 and 10 km	1	yes	1	cheap	1	1	they are friendly	Yes	staff not friendly	means of transport	health facility	midwife	alive
31-40	housewife	farmer	1	yes	no formal education	primary	islam	0-100		between 5 and 10 km	1	yes	1	cheap	1	1	they are friendly	Yes	not expensive	means of transport	health facility	midwife	alive
41-49	housewife	farmer	1	yes	primary	primary	christian	501 or more		between 5 and 10 km	1	yes	1	moderate	1	1	they're respecful	Yes	NO DRUGS	means of transport	health facility	nurse	alive
21-30	trader	farmer	1	yes	secondary	secondary	traditionalist	101-500		between 5 and 10 km	1	yes	1	moderate	1	1	they are friendly	Yes	not expensive	have insurance card	health facility	doctor	alive
31-40	trader	farmer	1	yes	no formal education	primary	islam	0-100		between 5 and 10 km	1	yes	1	moderate	1	1	they are friendly	Yes	not expensive	poverty	health facility	midwife	alive
41-49	state employed	farmer	1	yes	tertiary	tertiary	islam	0-100		between 5 and 10 km	1	yes	1	cheap	1	1	they are friendly	Yes	no drugs	poverty	health facility	midwife	alive
21-30	trader	farmer	1	yes	no formal education	no formal education	islam	0-100		between 5 and 10 km	1	yes	1	moderate	1	1	they're respecful	Yes	not expensive	poverty	health facility	doctor	alive
41-49	housewife	farmer	1	yes	primary	secondary	islam	501 or more		between 5 and 10 km	1	yes	1	cheap	1	1	they are friendly	Yes	no drugs	poverty	health facility	midwife	alive
41-49	trader	farmer	1	yes	secondary	primary	islam	101-500		between 5 and 10 km	1	yes	1	cheap	1	1	they are friendly	Yes	no drugs	have insurance card	health facility	midwife	alive
31-40	trader	farmer	1	yes	no formal education	primary	islam	501 or more		between 5 and 10 km	1	yes	1	moderate	1	1	they are friendly	Yes	not expensive	means of transport	health facility	midwife	alive
41-49	trader	farmer	1	yes	no formal education	primary	islam	101-500		between 5 and 10 km	1	yes	1	moderate	1	1	they're respecful	Yes	not expensive	have insurance card	health facility	midwife	alive
41-49	trader	farmer	1	no	primary	secondary	traditionalist	0-100		above 10km	2	yes	0	high	0	0	N/A	Yes	not expensive	means of transport	at home	TBA	alive
41-49	housewife	farmer	1	no	primary	primary	christian	101-500		above 10km	2	yes	1	moderate	1	1	they are friendly	Yes	no drugs	have insurance card	at home	TBA	alive
21-30	housewife	farmer	1	yes	primary	primary	christian	501 or more		above 10km	2	yes	1	moderate	1	1	they are friendly	Yes	no drugs	means of transport	health facility	midwife	alive
31-40	housewife	farmer	1	yes	secondary	tertiary	christian	501 or more		above 10km	2	yes	1	moderate	1	1	they are friendly	Yes	not expensive	means of transport	health facility	midwife	alive
41-49	housewife	farmer	1	yes	no formal education	primary	islam	101-500		above 10km	2	yes	1	moderate	1	1	they are friendly	Yes	no drugs	means of transport	health facility	midwife	alive
41-49	housewife	farmer	1	yes	no formal education	primary	islam	0-100		above 10km	2	yes	1	moderate	1	1	they're respecful	Yes	no drugs	have insurance card	health facility	midwife	alive
21-30	state employed	farmer	1	yes	tertiary	tertiary	islam	501 or more		above 10km	2	yes	1	moderate	1	1	they are friendly	Yes	not expensive	have insurance card	health facility	midwife	alive
15-20	housewife	farmer	1	yes	secondary	no formal education	islam	0-100		between 5 and 10 km	1	yes	1	moderate	1	1	they're respecful	Yes	not expensive	have insurance card	health facility	midwife	stillbirth
41-49	trader	farmer	1	no	primary	no formal education	traditionalist	101-500	Bad	between 5 and 10 km	1	yes	0	moderate	0	0	Poor attitude	Yes	no drugs	have insurance card	at home	TBA	alive
31-40	housewife	farmer	1	yes	primary	no formal education	islam	0-100	Good	between 5 and 10 km	1	yes	1	moderate	1	1	they are friendly	Yes	not expensive	means of transport	health facility	nurse	alive
41-49	trader	farmer	1	no	primary	no formal education	traditionalist	101-500	Bad	between 5 and 10 km	1	yes	0	cheap	0	0	N/A	Yes	no drugs	means of transport	at home	TBA	alive
21-30	trader	farmer	1	yes	primary	primary	islam	101-500	Good	between 5 and 10 km	1	yes	1	moderate	1	1	they're respecful	Yes	not expensive	means of transport	health facility	nurse	alive
31-40	housewife	farmer	1	yes	primary	no formal education	islam	0-100	Good	between 5 and 10 km	1	yes	1	moderate	1	1	they are friendly	Yes	no drugs	poverty	health facility	midwife	alive
21-30	housewife	farmer	1	yes	primary	primary	islam	501 or more	Good	between 5 and 10 km	1	yes	1	moderate	1	1	they are friendly	Yes	not expensive	poverty	health facility	midwife	stillbirth
15-20	housewife	farmer	1	yes	primary	secondary	islam	101-500	Good	between 5 and 10 km	1	yes	1	moderate	1	1	they are friendly	Yes	not expensive	means of transport	health facility	midwife	died
21-30	housewife	farmer	1	yes	no formal education	primary	islam	101-500	Good	between 5 and 10 km	1	yes	1	moderate	1	1	they are friendly	Yes	not expensive	means of transport	health facility	midwife	stillbirth
41-49	state employed	farmer	1	yes	tertiary	tertiary	islam	501 or more	Good	between 5 and 10 km	1	no	1	cheap	1	1	they are friendly	Yes	not expensive	means of transport	health facility	midwife	alive
21-30	housewife	farmer	1	yes	secondary	no formal education	islam	101-500	Good	between 5 and 10 km	1	yes	1	moderate	1	1	they're respecful	Yes	no drugs	have insurance card	health facility	midwife	alive
15-20	housewife	farmer	1	yes	no formal education	secondary	islam	501 or more	Good	between 5 and 10 km	1	yes	1	cheap	1	1	they are friendly	Yes	not expensive	have insurance card	health facility	midwife	alive
41-49	housewife	farmer	1	yes	primary	primary	islam	501 or more	Good	between 5 and 10 km	1	yes	1	cheap	1	1	they're respecful	Yes	not expensive	means of transport	health facility	midwife	alive
15-20	trader	farmer	1	yes	primary	primary	islam	101-500	Good	between 5 and 10 km	1	yes	1	moderate	1	1	they are friendly	Yes	no drugs	means of transport	health facility	midwife	alive
21-30	trader	farmer	1	yes	primary	primary	islam	101-500	Good	between 5 and 10 km	1	yes	1	moderate	1	1	they are friendly	Yes	not expensive	have insurance card	health facility	midwife	alive
21-30	trader	farmer	0	no	no formal education	primary	islam	101-500	Bad	between 5 and 10 km	1	yes	1	moderate	1	1	they are friendly	Yes	not expensive	poverty	at home	TBA	alive
41-49	housewife	farmer	1	yes	secondary	tertiary	christian	501 or more	Good	between 5 and 10 km	1	yes	1	moderate	1	1	they are friendly	Yes	not expensive	poverty	health facility	midwife	alive
21-30	housewife	farmer	0	no	primary	no form al education	islam	101-500	Bad	<5km	0	yes	1	moderate	1	1	they're respecful	Yes	not expensive	poverty	at home	TBA	died
15-20	trader	farmer	1	yes	no formal education	no formal education	islam	0-100	Good	between 5 and 10 km	1	yes	1	moderate	1	1	they are friendly	Yes	not expensive	poverty	health facility	midwife	alive
41-49	trader	farmer	1	yes	no formal education	no formal education	islam	0-100	Good	between 5 and 10 km	1	yes	1	moderate	1	1	they're respecful	Yes	not expensive	poverty	health facility	midwife	alive
15-20	trader	farmer	1	yes	no formal education	no form al education	islam	0-100		between 5 and 10 km	1	yes	1	high	1	1	they are friendly	Yes	Expensive	poverty	health facility	midwife	alive
21-30	housewife	farmer	1	yes	no formal education	no formal education	islam	501 or more		between 5 and 10 km	1	yes	1	moderate	1	1	they are friendly	Yes	not expensive	poverty	health facility	midwife	alive
21-30	housewife	farmer	1	yes	no formal education	primary	islam	0-100		between 5 and 10 km	1	yes	1	moderate	0	1	they are friendly	Yes	not expensive	poverty	health facility	midwife	alive
41-49	housewife	farmer	1	yes	no formal education	primary	islam	101-500		between 5 and 10 km	1	yes	1	moderate	0	1	they're respecful	Yes	not expensive	poverty	health facility	midwife	alive
41-49	housewife	farmer	1	yes	no formal education	tertiary	christian	501 or more		between 5 and 10 km	1	yes	1	moderate	0	1	they are friendly	Yes	not expensive	poverty	health facility	midwife	alive
21-30	trader	farmer	1	yes	no formal education	primary	islam	101-500		between 5 and 10 km	1	yes	1	moderate	1	1	they're respecful	Yes	not expensive	means of transport	health facility	midwife	alive
21-30	trader	farmer	1	yes	primary	primary	islam	501 or more		between 5 and 10 km	1	yes	1	cheap	0	1	they're respecful	Yes	not expensive	means of transport	health facility	midwife	alive
41-49	trader	farmer	1	yes	primary	primary	islam	0-100		between 5 and 10 km	1	yes	1	very high	0	1	they are friendly	Yes	not expensive	have insurance card	health facility	midwife	alive
21-30	housewife	farmer	1	yes	secondary	no formal education	islam	501 or more		between 5 and 10 km	1	yes	1	cheap	0	1	they're respecful	Yes	Expensive	have insurance card	health facility	midwife	alive
31-40	housewife	farmer	1	yes	secondary	no formal education	islam	100		between 5 and 10 km	1	yes	0	high	0	0	shout at women	Yes	not expensive	means of transport	health facility	midwife	alive
41-49	trader	farmer	1	yes	secondary	no forma l education	islam	101-500		between 5 and 10 km	1	yes	1	cheap	0	1	they're respecful	Yes	not expensive	have insurance card	health facility	nurse	alive
41-49	housewife	farmer	0	no	no formal education	primary	islam	0-100		between 5 and 10 km	1	yes	1	moderate	0	1	they are friendly	Yes	Expensive	have insurance card	at home	TBA	alive
21-30	housewife	farmer	0	no	no formal education	primary	islam	0-100		between 5 and 10 km	1	yes	1	moderate	1	1	they are friendly	Yes	Expensive	means of transport	at home	TBA	alive
31-40	housewife	farmer	1	yes	no formal education	primary	islam	0-100		between 5 and 10 km	1	yes	1	moderate	0	1	they are friendly	Yes	not expensive	have insurance card	health facility	midwife	alive
31-40	housewife	farmer	1	yes	no formal education	secondary	islam	0-100		between 5 and 10 km	1	yes	1	moderate	0	1	they are friendly	Yes	not expensive	have insurance card	health facility	midwife	alive
41-49	housewife	farmer	1	yes	primary	no formal education	islam	0-100		between 5 and 10 km	1	yes	1	moderate	1	1	they are friendly	Yes	not expensive	means of transport	health facility	midwife	alive
41-49	housewife	farmer	1	yes	primary	no formal education	islam	101-500	Good	between 5 and 10 km	1	yes	1	cheap	0	1	they are friendly	Yes	Expensive	poverty	health facility	midwife	alive
21-30	housewife	farmer	1	yes	primary	no formal education	islam	0-100	Good	between 5 and 10 km	1	yes	1	cheap	0	1	they are friendly	Yes	Expensive	poverty	health facility	midwife	alive
21-30	housewife	farmer	1	yes	no formal education	primary	islam	0-100	Bad	between 5 and 10 km	1	yes	1	cheap	0	1	they are friendly	Yes	Expensive	poverty	health facility	midwife	alive
21-30	housewife	farmer	1	yes	no formal education	primary	islam	0-100		between 5 and 10 km	1	yes	1	high	0	1	they are friendly	Yes	Expensive	poverty	health facility	midwife	alive
21-30	housewife	farmer	1	yes	no formal education	primary	islam	0-100	Bad	<5km	0	yes	1	moderate	0	1	they are friendly	Yes	Expensive	poverty	health facility	midwife	alive
21-30	housewife	farmer	1	yes	no formal education	no formal education	islam	0-100	Good	between 5 and 10 km	1	yes	1	cheap	1	1	they are friendly	Yes	not expensive	have insurance card	health facility	midwife	alive
